# Supplementary material for: A Rare Case of Concurrent 2q34q36 Duplication and 2q37 Deletion in a Neonate with Syndromic Features
Source: Genes (Basel). 2023 Dec 10;14(12):2194. doi: 10.3390/genes14122194 (PMC10742419; doi:10.3390/genes14122194)
Supplement: Supplementary file 1 [file genes-14-02194-s001.zip]

Archive with 9 entries (8 files):
- Supplementary Files/
- Supplementary Files/.DS_Store
- __MACOSX/Supplementary Files/._.DS_Store
- Supplementary Files/Supplementary Figure 2.pdf
- __MACOSX/Supplementary Files/._Supplementary Figure 2.pdf
- Supplementary Files/Supplementary Figure 1.pdf
- __MACOSX/Supplementary Files/._Supplementary Figure 1.pdf
- Supplementary Files/Supplementary Tables.xlsx
- __MACOSX/Supplementary Files/._Supplementary Tables.xlsx
