# Supplementary material for: A Rare Case of Concurrent 2q34q36 Duplication and 2q37 Deletion in a Neonate with Syndromic Features
Source: Genes (Basel). 2023 Dec 10;14(12):2194. doi: 10.3390/genes14122194 (PMC10742419; doi:10.3390/genes14122194)
Supplement: Supplementary file 1 [file genes-14-02194-s001.zip › Supplementary Files/Supplementary Tables.xlsx]

## Sheet: Table S1
Table S1. FISH experimental strategy and BAC probes used
Experiment name	External probe	Mapping (hg38)	Internal probe 1	Mapping (hg38)	Internal probe 2	Mapping (hg38)	Internal probe 3	Mapping (hg38)	Aim	Sample	Result
Exp1_DupDel	NA	NA	RP11-933C11	chr2:213011433-213171019	RP11-207M4	chr2:218933649-219088096	RP11-315F22	chr2:239696954-239862416	confirm and map the rearrangements	proband	duplication and deletion on the same homologue
Exp2_Copy1	RP11-1148L4	chr2:211558658-211717032	RP11-243O7	chr2:212387759-212542840	RP11-933C11	chr2:213011433-213171019	NA	NA	test the direction of copy 1 of the duplicated region	proband	copy 1 in direct orientation
Exp3_Copy2	NA	NA	RP11-243O7	chr2:212387759-212542840	RP11-933C11	chr2:213011433-213171019	RP11-1151H22	chr2:220337067-220511084	test the direction of copy 2 of the duplicated region	proband	copy 2 in direct orientation
Exp4_Eu	NA	NA	RP11-1109F8	chr2:221003128-221154161	RP11-1149J2	chr2:233401714-233565444	NA	NA	test the direction of the euploid region	proband and parents	euploid region in direct orientation
Exp5_Dup	RP11-1148L4	chr2:211558658-211717032	RP11-243O7	chr2:212387759-212542840	RP11-1151H22	chr2:220337067-220511084	NA	NA	test the direction of the duplicated region	parents	duplicated region in direct orientation
Exp6_Del	RP11-1149J2	chr2:233401714-233565444	RP11-94I20	chr2:234020645-234201689	RP11-89N23	chr2:241084874-241248902	NA	NA	test the direction of the deleted region	parents	deleted region in direct orientation

## Sheet: Table S2
Table S2. Dosage sensitive genes embedded in the duplicated and in the deleted regions of our patient.
DUPLICATION	#chrom	chromStart	chromEnd	name/geneSymbol	triploScore	triploDescription	_mouseOver	url	geneId	cytoBand
	chr2	214725644	214809683	BARD1	0	No evidence available	Gene/ISCA ID: BARD1, Triplosensitivity: 0 - no evidence for dosage pathogenicity	https://search.clinicalgenome.org/kb/gene-dosage/BARD1	580	2q35
	chr2	218659682	218663443	BCS1L	0	No evidence available	Gene/ISCA ID: BCS1L, Triplosensitivity: 0 - no evidence for dosage pathogenicity	https://search.clinicalgenome.org/kb/gene-dosage/BCS1L	617	2q35
	chr2	218781732	218815293	CYP27A1	Not yet evaluated	Not yet evaluated	Gene/ISCA ID: CYP27A1, Triplosensitivity: Not yet evaluated - -1	https://search.clinicalgenome.org/kb/gene-dosage/CYP27A1	1593	2q35
	chr2	219434214	219493629	SPEG	0	No evidence available	Gene/ISCA ID: SPEG, Triplosensitivity: 0 - no evidence for dosage pathogenicity	https://search.clinicalgenome.org/kb/gene-dosage/SPEG	10290	2q35
	chr2	219498890	219506989	GMPPA	0	No evidence available	Gene/ISCA ID: GMPPA, Triplosensitivity: 0 - no evidence for dosage pathogenicity	https://search.clinicalgenome.org/kb/gene-dosage/GMPPA	29926	2q35
	chr2	219549407	219571573	OBSL1	0	No evidence available	Gene/ISCA ID: OBSL1, Triplosensitivity: 0 - no evidence for dosage pathogenicity	https://search.clinicalgenome.org/kb/gene-dosage/OBSL1	23363	2q35
DELETION	#chrom	chromStart	chromEnd	name	haploScore	haploDescription	_mouseOver	url	geneId	cytoBand
	chr2	234050666	234077134	SPP2	0	No evidence available	Gene/ISCA ID: SPP2, Haploinsufficiency: 0 - no evidence for dosage pathogenicity	https://search.clinicalgenome.org/kb/gene-dosage/SPP2	6694	2q37.1
	chr2	237486409	237555322	MLPH	30	Gene associated with autosomal recessive phenotype	Gene/ISCA ID: MLPH, Haploinsufficiency: 30 - gene associated with autosomal recessive phenotype	https://search.clinicalgenome.org/kb/gene-dosage/MLPH	79083	2q37.3
	chr2	238848084	238910534	TWIST2	30	Gene associated with autosomal recessive phenotype	Gene/ISCA ID: TWIST2, Haploinsufficiency: 30 - gene associated with autosomal recessive phenotype	https://search.clinicalgenome.org/kb/gene-dosage/TWIST2	117581	2q37.3
	chr2	239048167	239401649	HDAC4	1	Little evidence for dosage pathogenicity	Gene/ISCA ID: HDAC4, Haploinsufficiency: 1 - little evidence for dosage pathogenicity	https://search.clinicalgenome.org/kb/gene-dosage/HDAC4	9759	2q37.3
	chr2	239892441	240025343	NDUFA10	30	Gene associated with autosomal recessive phenotype	Gene/ISCA ID: NDUFA10, Haploinsufficiency: 30 - gene associated with autosomal recessive phenotype	https://search.clinicalgenome.org/kb/gene-dosage/NDUFA10	4705	2q37.3
	chr2	240713766	240821403	KIF1A	0	No evidence available	Gene/ISCA ID: KIF1A, Haploinsufficiency: 0 - no evidence for dosage pathogenicity	https://search.clinicalgenome.org/kb/gene-dosage/KIF1A	547	2q37.3
	chr2	240868823	240880500	AGXT	30	Gene associated with autosomal recessive phenotype	Gene/ISCA ID: AGXT, Haploinsufficiency: 30 - gene associated with autosomal recessive phenotype	https://search.clinicalgenome.org/kb/gene-dosage/AGXT	189	2q37.3
	chr2	241734628	241768816	D2HGDH	30	Gene associated with autosomal recessive phenotype	Gene/ISCA ID: D2HGDH, Haploinsufficiency: 30 - gene associated with autosomal recessive phenotype	https://search.clinicalgenome.org/kb/gene-dosage/D2HGDH	728294	2q37.3
Dosage Scores are used to classify the evidence of the supporting dosage sensitivity map:
0 - no evidence available
1 - little evidence for dosage pathogenicity
2 - some evidence for dosage pathogenicity
3 - sufficient evidence for dosage pathogenicity
30 - gene associated with autosomal recessive phenotype
40 - dosage sensitivity unlikely

## Sheet: Table S3
Table S3. Phenotype-associated genes contained in the region duplicated in our patient (https://omim.org/; downloaded on November 28, 2023).
Cytogenetic location	Genomic coordinates (From NCBI/GRCh38)	Gene/Locus	Gene/Locus name	Gene/Locus MIM number	Approved Symbol	Entrez Gene ID	Ensembl Gene ID	Comments	Phenotype	Phenotype MIM number	Inheritance	Mouse Gene (from MGI)
2q34	2:211375717-212538802	ERBB4, HER4, ALS19	Avian erythroblastic leukemia viral (v-erb-b2) oncogene homolog 4	600543	ERBB4	2066	ENSG00000178568,ENST00000342788;;;ENST00000342788		Amyotrophic lateral sclerosis 19	615515	AD	Erbb4
2q34	2:212999698-213152456	IKZF2, ANF1A2, HELIOS	Ikaros family zinc finger 2	606234	IKZF2	22807	ENSG00000030419,ENST00000434687;;;ENST00000434687
2q34	2:213284464-214410501	SPAG16, PF20	Sperm-associated antigen 16	612173	SPAG16	79582	ENSG00000144451,ENST00000331683;;;ENST00000331683
2q34-q35	2:214411054-214578976	VWC2L	von Willebrand factor C domain-containing protein 2-like	619794	VWC2L	402117	ENSG00000174453,ENST00000312504;;;ENST00000312504
2q35	2:214500001-220700000	MTBS1	susceptibility to infection by mycobacterium tuberculosis	607949		404716			Susceptibility to tuberculosis	607949
2q35	2:214500001-220700000	NBLST5	susceptibility to neuroblastoma 5	613016		100306938		associated with rs6435862, rs3768716	Susceptibility to neuroblastoma 5	613016
2q35-q36	2:214500001-230100000	PSHK2	Pseudohyperkalemia, familial, 2, due to red cell leak	609153				max lod at D2S1338	Pseudohyperkalemia, familial, 2, due to red cell leak	609153	AD
2q35	2:214725646-214809683	BARD1	BRCA1-associated RING domain 1	601593	BARD1	580	ENSG00000138376,ENST00000260947;;;ENST00000260947		Susceptibility to Breast cancer	114480	AD, SMu	Bard1
2q35	2:214931542-215138626	ABCA12, ARCI4A, ARCI4B, ICR2B, LI2	ATP-binding cassette, subfamily A, member 12	607800	ABCA12	26154	ENSG00000144452,ENST00000272895;;;ENST00000272895		Ichthyosis, congenital, autosomal recessive 4A	601277	AR	Abca12
2q35	2:214931542-215138626	ABCA12, ARCI4A, ARCI4B, ICR2B, LI2	ATP-binding cassette, subfamily A, member 12	607800	ABCA12	26154	ENSG00000144452,ENST00000272895;;;ENST00000272895		Ichthyosis, congenital, autosomal recessive 4B (harlequin)	242500	AR	Abca12
2q35	2:215312059-215368592	ATIC, PURH, AICAR	5-aminoimidazole-4-carboxyamide ribonucleotide formyltransferase/IMP cyclohydrolase	601731	ATIC	471	ENSG00000138363,ENST00000236959;;;ENST00000236959		AICA-ribosiduria due to ATIC deficiency	608688	AR	Atic
2q35	2:215360865-215436068	FN1, FN, LETS, FNZ, GFND2, SMDCF	Fibronectin-1	135600	FN1	2335	ENSG00000115414,ENST00000354785;;;ENST00000354785		Glomerulopathy with fibronectin deposits 2	601894	AD	Fn1
2q35	2:215360865-215436068	FN1, FN, LETS, FNZ, GFND2, SMDCF	Fibronectin-1	135600	FN1	2335	ENSG00000115414,ENST00000354785;;;ENST00000354785		Spondylometaphyseal dysplasia, corner fracture type	184255	AD	Fn1
2q35	2:215939308-216034096	MREG, DSU	Melanoregulin	609207	MREG	55686	ENSG00000118242,ENST00000263268;;;ENST00000263268
2q35	2:216029088-216081809	PECR, TERP	Peroxisomal trans-2-enoyl-CoA reductase	605843	PECR	55825	ENSG00000115425,ENST00000265322;;;ENST00000265322
2q35	2:216109348-216206293	XRCC5	X-ray repair cross complementing 5	194364	XRCC5	7520	ENSG00000079246,ENST00000392132;;;ENST00000392132	included in YAC contig spanning 2q33-q34
2q35	2:216257865-216372483	MARCH4, RNF174, KIAA1399	Membrane-associated RING-CH finger protein 4	608208	MARCHF4	57574	ENSG00000144583,ENST00000273067;;;ENST00000273067
2q35	2:216412484-216483053	SMARCAL1, HARP, SIOD	SWI/SNF related, matrix associated, actin dependent regulator of chromatin, subfamily A-like	606622	SMARCAL1	50485	ENSG00000138375,ENST00000357276;;;ENST00000357276		Schimke immunoosseous dysplasia	242900	AR	Smarcal1
2q35	2:216498844-216504086	RPL37A	Ribosomal protein L37A	613314	RPL37A	6168	ENSG00000197756,ENST00000491306;;;ENST00000491306
2q35	2:216632828-216664436	IGFBP2	Insulin-like growth factor-binding protein-2, 36kD	146731	IGFBP2	3485	ENSG00000115457,ENST00000233809;;;ENST00000233809
2q35	2:216672105-216695549	IGFBP5, IBP5	Insulin-like growth factor-binding protein 5	146734	IGFBP5	3488	ENSG00000115461,ENST00000233813;;;ENST00000233813
2q35	2:216859458-216860064	TNP1	Transition protein-1	190231	TNP1	7141	ENSG00000118245,ENST00000236979;;;ENST00000236979
2q35	2:217284019-217790443	DIRC3	Disrupted in renal carcinoma 3	608262	DIRC3	729582	ENSG00000231672,ENST00000474063
2q35	2:217799791-218033982	TNS1, TNS	Tensin 1	600076	TNS1	7145	ENSG00000079308,ENST00000682258;;;ENST00000682258
2q35	2:218125294-218137251	CXCR2, IL8RB, IL8R2, WHIMS2	Chemokine, CXC motif, receptor 2	146928	CXCR2	3579	ENSG00000180871,ENST00000318507;;;ENST00000318507	mutation identified in 1 WHIMS2 family	?WHIM syndrome 2	619407	AR	Cxcr2
2q35	2:218162841-218166962	CXCR1, IL8RA	Chemokine, CXC motif, receptor 1	146929	CXCR1	3577	ENSG00000163464,ENST00000295683;;;ENST00000295683		Slow progression to AIDS	609423		Cxcr1
2q35	2:218217189-218254348	ARPC2, ARC34	Actin-related protein 2/3 complex, subunit 2	604224	ARPC2	10109	ENSG00000163466,ENST00000315717;;;ENST00000315717
2q35	2:218259496-218263861	GPBAR1, BG37	G protein-coupled bile acid receptor 1	610147	GPBAR1	151306	ENSG00000179921,ENST00000519574;;;ENST00000519574
2q35	2:218264129-218270137	AAMP	Angio-associated migratory cell protein	603488	AAMP	14	ENSG00000127837,ENST00000248450;;;ENST00000248450
2q35	2:218270519-218346793	PNKD, R1, TAHCCP2, KIPP1184, BRP17, FPD1, PDC, DYT8	PNKD metallo-beta-lactamase domain-containing protein	609023	PNKD	25953	ENSG00000127838,ENST00000273077;;;ENST00000273077		Paroxysmal nonkinesigenic dyskinesia 1	118800	AD	Pnkd
2q35	2:218274197-218292503	TMBIM1, RECS1	Transmembrane BAX inhibitor motif-containing protein 1	610364	TMBIM1	64114	ENSG00000135926,ENST00000258412;;;ENST00000258412
2q35	2:218356857-218368094	CATIP, C2orf62	Ciliogenesis-associated TTC17-interacting protein	619387	CATIP	375307	ENSG00000158428,ENST00000289388;;;ENST00000289388	mutation identifed in 1 SPGF54 family	?Spermatogenic failure 54	619379	AR	Catip
2q35	2:218382273-218396894	NRAMP1, NRAMP, SLC11A1	Solute carrier family 11 (proton-coupled divalent metal ion transporter), member 1	600266	SLC11A1	6556	ENSG00000018280,ENST00000233202;;;ENST00000233202	within 220 kb of VIL1	Susceptibility to buruli ulcer	610446		Slc11a1
2q35	2:218382273-218396894	NRAMP1, NRAMP, SLC11A1	Solute carrier family 11 (proton-coupled divalent metal ion transporter), member 1	600266	SLC11A1	6556	ENSG00000018280,ENST00000233202;;;ENST00000233202	within 220 kb of VIL1	Susceptibility to infection by mycobacterium tuberculosis	607948		Slc11a1
2q35	2:218396351-218405941	CTDSP1, NLIIF, SCP1	C-terminal domain of RNA polymerase II polypeptide A, small phosphatase of, 1	605323	CTDSP1	58190	ENSG00000144579,ENST00000273062;;;ENST00000273062
2q35	2:218402646-218402722	MIR26B, MIRN26B	Micro RNA 26B	612152	MIR26B	407017	ENSG00000199121,ENST00000362251
2q35	2:218419123-218453295	VIL1	Villin-1	193040	VIL1	7429	ENSG00000127831,ENST00000248444;;;ENST00000248444
2q35	2:218450251-218568351	USP37	Ubiquitin-specific peptidase 37	620226	USP37	57695	ENSG00000135913,ENST00000258399;;;ENST00000258399
2q35	2:218568839-218597080	CNOT9, RQCD1, RCD1	CCR4-NOT transcription complex subunit 9	612054	CNOT9	9125	ENSG00000144580,ENST00000273064;;;ENST00000273064
2q35	2:218607899-218637175	PLCD4	Phospholipase C, delta-4	605939	PLCD4	84812	ENSG00000115556,ENST00000450993;;;ENST00000450993
2q35	2:218633329-218659623	ZNF142, NEDISHM	Zinc finger protein-142	604083	ZNF142	7701	ENSG00000115568,ENST00000411696;;;ENST00000411696		Neurodevelopmental disorder with impaired speech and hyperkinetic movements	618425	AR	Zfp142
2q35	2:218658743-218663443	BCS1L, FLNMS, GRACILE, BJS, PTD, MC3DN1	BCS1 homolog, ubiquinol-cytochrome c reductase complex chaperone	603647	BCS1L	617	ENSG00000074582,ENST00000359273;;;ENST00000359273		Bjornstad syndrome	262000	AR	Bcs1l
2q35	2:218658743-218663443	BCS1L, FLNMS, GRACILE, BJS, PTD, MC3DN1	BCS1 homolog, ubiquinol-cytochrome c reductase complex chaperone	603647	BCS1L	617	ENSG00000074582,ENST00000359273;;;ENST00000359273		GRACILE syndrome	603358	AR	Bcs1l
2q35	2:218658743-218663443	BCS1L, FLNMS, GRACILE, BJS, PTD, MC3DN1	BCS1 homolog, ubiquinol-cytochrome c reductase complex chaperone	603647	BCS1L	617	ENSG00000074582,ENST00000359273;;;ENST00000359273		Mitochondrial complex III deficiency, nuclear type 1	124000	AR	Bcs1l
2q35	2:218663892-218672002	RNF25, AO7	Ring finger protein 25	616014	RNF25	64320	ENSG00000163481,ENST00000295704;;;ENST00000295704
2q35	2:218672086-218702717	STK36, FU, KIAA1278, CILD46	Serine/threonine protein kinase 36	607652	STK36	27148	ENSG00000163482,ENST00000295709;;;ENST00000295709	mutation identified in 1 CILD46 patient	?Ciliary dyskinesia, primary, 46	619436	AR	Stk36
2q35	2:218710835-218759724	TTLL4	Tubulin tyrosine ligase-like 4	618738	TTLL4	9654	ENSG00000135912,ENST00000392102;;;ENST00000392102
2q35	2:218782147-218815293	CYP27A1, CYP27, CTX	Cytochrome P450, subfamily XXVIIA, polypeptide 1 (sterol 27-hydroxylase)	606530	CYP27A1	1593	ENSG00000135929,ENST00000258415;;;ENST00000258415		Cerebrotendinous xanthomatosis	213700	AR	Cyp27a1
2q35	2:218822308-218831803	PRKAG3, SMGMQTL	Protein kinase, AMP-activated, noncatalytic, gamma 3	604976	PRKAG3	53632	ENSG00000115592,ENST00000439262;;;ENST00000439262		Skeletal muscle glycogen content and metabolism QTL	619030	AR	Prkag3
2q35	2:218859805-218874233	WNT6	Wingless-type MMTV integration site family, member 6	604663	WNT6	7475	ENSG00000115596,ENST00000233948;;;ENST00000233948
2q35	2:218874116-218893928	WNT10A, SSPS, STHAG4, ECTD16, OODD	Wingless-type MMTV integration site family, member 10A	606268	WNT10A	80326	ENSG00000135925,ENST00000258411;;;ENST00000258411		Ectodermal dysplasia 16 (odontoonychodermal dysplasia)	257980	AR	Wnt10a
2q35	2:218874116-218893928	WNT10A, SSPS, STHAG4, ECTD16, OODD	Wingless-type MMTV integration site family, member 10A	606268	WNT10A	80326	ENSG00000135925,ENST00000258411;;;ENST00000258411		Schopf-Schulz-Passarge syndrome	224750	AR	Wnt10a
2q35	2:218874116-218893928	WNT10A, SSPS, STHAG4, ECTD16, OODD	Wingless-type MMTV integration site family, member 10A	606268	WNT10A	80326	ENSG00000135925,ENST00000258411;;;ENST00000258411		Tooth agenesis, selective, 4	150400	AD, AR	Wnt10a
2q35	2:218959666-218962155	CDK5R2, NCK5AI	Cyclin-dependent kinase 5, regulatory subunit 2	603764	CDK5R2	8941	ENSG00000171450,ENST00000302625;;;ENST00000302625
2q35	2:218981087-218985184	FEV	FEV transcription factor, ETS family member	607150	FEV	54738	ENSG00000163497,ENST00000295727;;;ENST00000295727	fused with EWS in tumors
2q35	2:218990190-218993422	CRYBA2, CTRCT42	Crystallin, beta A2	600836	CRYBA2	1412	ENSG00000163499,ENST00000295728;;;ENST00000295728	mutation identified in 1 CTRCT42 family	?Cataract 42	115900	AD	Cryba2
2q35	2:219001645-219001708	MIR375, MIRN375	Micro RNA 375	611173	MIR375	494324	ENSG00000198973,ENST00000362103
2q35	2:219002846-219041551	CFAP65, CCDC108, SPGF40	Cilia- and flagella-associated protein 65	614270	CFAP65	255101	ENSG00000181378,ENST00000341552;;;ENST00000341552		Spermatogenic failure 40	618664	AR	Cfap65
2q35	2:219054424-219060921	IHH, BDA1	Indian hedgehog	600726	IHH	3549	ENSG00000163501,ENST00000295731;;;ENST00000295731		Acrocapitofemoral dysplasia	607778	AR	Ihh
2q35	2:219054424-219060921	IHH, BDA1	Indian hedgehog	600726	IHH	3549	ENSG00000163501,ENST00000295731;;;ENST00000295731		Brachydactyly, type A1	112500	AD	Ihh
2q35	2:219069357-219160815	NHEJ1, XLF	Nonhomologous end-joining factor 1	611290	NHEJ1	79840	ENSG00000187736,ENST00000356853;;;ENST00000356853		Severe combined immunodeficiency with microcephaly, growth retardation, and sensitivity to ionizing radiation	611291		Nhej1
2q35	2:219161465-219170029	SLC23A3, YSPL1	Solute carrier family 23, member 3	620339	SLC23A3	151295	ENSG00000213901,ENST00000409878;;;ENST00000409878
2q35	2:219206782-219209648	ZFAND2B, AIRAPL	Zinc finger AN1 domain-containing protein 2B	613474	ZFAND2B	130617	ENSG00000158552,ENST00000289528;;;ENST00000289528
2q35	2:219209772-219218958	ABCB6, MTABC3, MCOPCB7, LAN, DUH3, PSHK2	ATP-binding cassette, subfamily B, member 6	605452	ABCB6	10058	ENSG00000115657,ENST00000265316;;;ENST00000265316		Blood group, Langereis system	111600		Abcb6
2q35	2:219209772-219218958	ABCB6, MTABC3, MCOPCB7, LAN, DUH3, PSHK2	ATP-binding cassette, subfamily B, member 6	605452	ABCB6	10058	ENSG00000115657,ENST00000265316;;;ENST00000265316		Dyschromatosis universalis hereditaria 3	615402	AD	Abcb6
2q35	2:219209772-219218958	ABCB6, MTABC3, MCOPCB7, LAN, DUH3, PSHK2	ATP-binding cassette, subfamily B, member 6	605452	ABCB6	10058	ENSG00000115657,ENST00000265316;;;ENST00000265316		Microphthalmia, isolated, with coloboma 7	614497	AD	Abcb6
2q35	2:219209772-219218958	ABCB6, MTABC3, MCOPCB7, LAN, DUH3, PSHK2	ATP-binding cassette, subfamily B, member 6	605452	ABCB6	10058	ENSG00000115657,ENST00000265316;;;ENST00000265316		Pseudohyperkalemia, familial, 2, due to red cell leak	609153	AD	Abcb6
2q35	2:219219380-219229636	ATG9A, APG9L1	Autophagy related 9A	612204	ATG9A	79065	ENSG00000198925,ENST00000361242;;;ENST00000361242
2q35	2:219229806-219236679	ANKZF1, ZNF744	Ankyrin repeat- and zinc finger domain-containing 1	617541	ANKZF1	55139	ENSG00000163516,ENST00000323348;;;ENST00000323348
2q35	2:219245479-219250337	STK16, TSF1	Serine/threonine protein kinase 16	604719	STK16	8576	ENSG00000115661,ENST00000396738;;;ENST00000396738
2q35	2:219249710-219254740	TUBA4A, TUBA1, ALS22	Tubulin, alpha-4A	191110	TUBA4A	7277	ENSG00000127824,ENST00000248437;;;ENST00000248437		Amyotrophic lateral sclerosis 22 with or without frontotemporal dementia	616208	AD	Tuba4a
2q35	2:219279366-219286895	DNAJB2, HSJ1, HSPF3, HMNR5	DNAJ/HSP40 homolog, subfamily B, member 2	604139	DNAJB2	3300	ENSG00000135924,ENST00000336576;;;ENST00000336576		Neuronopathy, distal hereditary motor, autosomal recessive 5	614881	AR	Dnajb2
2q35	2:219289623-219309401	PTPRN, IA2	Protein tyrosine phosphatase, receptor type N (islet cell antigen 2)	601773	PTPRN	5798	ENSG00000054356,ENST00000295718;;;ENST00000295718
2q35	2:219327407-219336656	RESP18	Regulated endocrine-specific protein 18	612721	RESP18	389075	ENSG00000182698,ENST00000333527;;;ENST00000333527
2q35	2:219372043-219400007	DNPEP, ASPEP, DAP	Aspartyl aminopeptidase	611367	DNPEP	23549	ENSG00000123992,ENST00000273075;;;ENST00000273075
2q35	2:219418377-219426734	DES, CMD1I, MFM1, SCPNK	Desmin	125660	DES	1674	ENSG00000175084,ENST00000373960;;;ENST00000373960		Cardiomyopathy, dilated, 1I	604765	AD	Des
2q35	2:219418377-219426734	DES, CMD1I, MFM1, SCPNK	Desmin	125660	DES	1674	ENSG00000175084,ENST00000373960;;;ENST00000373960		Myopathy, myofibrillar, 1	601419	AD, AR	Des
2q35	2:219418377-219426734	DES, CMD1I, MFM1, SCPNK	Desmin	125660	DES	1674	ENSG00000175084,ENST00000373960;;;ENST00000373960		Scapuloperoneal syndrome, neurogenic, Kaeser type	181400	AD	Des
2q35	2:219434843-219493629	SPEG, APEG1, CNM5	SPEG complex locus	615950	SPEG	10290	ENSG00000072195,ENST00000312358;;;ENST00000312358		Centronuclear myopathy 5	615959	AR	Speg
2q35	2:219498891-219506989	GMPPA, AAMR	GDP-mannose pyrophosphorylase A	615495	GMPPA	29926	ENSG00000144591,ENST00000313597;;;ENST00000313597		Alacrima, achalasia, and impaired intellectual development syndrome	615510	AR	Gmppa
2q35	2:219507093-219538772	ACCN4, ASIC4, BNAC4	Cation channel, amiloride-sensitive, neuronal, 4	606715	ASIC4	55515	ENSG00000072182,ENST00000358078;;;ENST00000358078
2q35	2:219538954-219543809	CHPF, CSS2	Chondroitin polymerizing factor	610405	CHPF	79586	ENSG00000123989,ENST00000243776;;;ENST00000243776
2q35	2:219547206-219571539	OBSL1, KIAA0657, 3M2	Obscurin-like 1	610991	OBSL1	23363	ENSG00000124006,ENST00000404537;;;ENST00000404537		3-M syndrome 2	612921	AR	Obsl1
2q35	2:219572310-219575711	INHA	Inhibin, alpha	147380	INHA	3623	ENSG00000123999,ENST00000243786;;;ENST00000243786	proximal to PAX3
2q35	2:219597857-219616451	STK11IP, KIAA1898, LIP1	Serine/threonine kinase 11 interacting protein	607172	STK11IP	114790	ENSG00000144589,ENST00000456909;;;ENST00000456909
2q35	2:219627630-219641971	SLC4A3, SLC2C, AE3, SQT7	Solute carrier family 4 (anion exchanger), member 3	106195	SLC4A3	6508	ENSG00000114923,ENST00000358055;;;ENST00000358055		Short QT syndrome 7	620231	AD	Slc4a3
2q36	2:220700001-230100000	ACRPV	Acropectorovertebral dysplasia (F syndrome)	102510		414058			Acropectorovertebral dysplasia	102510	AD
2q36	2:220700001-230100000	IGAN2	IgA nephropathy, susceptibility to, 2	613944		100653384		between D2S1323 and D2S362	Susceptibility to IgA nephropathy 2	613944	?AD
2q36.1-q36.3	2:220700001-230100000	SPDA3	Spondyloarthropathy, susceptibility to, 3	613238		100379218		max lod at D2S2228	Susceptibility to spondyloarthropathy 3	613238
Inheritance Abbreviations
?AD	?Autosomal dominant
?XLR	?X-linked recessive
AD	Autosomal dominant
AR	Autosomal recessive
PD	Pseudoautosomal dominant
PR	Pseudoautosomal recessive
DD	Digenic dominant
DR	Digenic recessive
ICB	Inherited chromosomal imbalance
IC	Isolated cases
Mi	Mitochondrial
Mu	Multifactorial
SMo	Somatic mosaicism
SMu	Somatic mutation
XL	X-linked
XLD	X-linked dominant
XLR	X-linked recessive
YL	Y-linked

## Sheet: Table S4
Table S4. Phenotype-associated genes contained in the region deleted in our patient (https://omim.org/; downloaded on November 28, 2023).
Downloaded:	November 28, 2023
Copyright (c) 1966-2023 Johns Hopkins University OMIM, data are provided for research purposes only.
Cytogenetic location	Genomic coordinates (From NCBI/GRCh38)	Gene/Locus	Gene/Locus name	Gene/Locus MIM number	Approved Symbol	Entrez Gene ID	Ensembl Gene ID	Comments	Phenotype	Phenotype MIM number	Inheritance	Mouse Gene (from MGI)
2q37.1	2:233617633-233773300	UGT1A8	UDP-glycosyltransferase 1 family, polypeptide A8	606433	UGT1A8	54576	ENSG00000242366,ENST00000373450;;;ENST00000373450
2q37.1	2:233636448-233773300	UGT1A10	UDP-glycosyltransferase 1 family, polypeptide A10	606435	UGT1A10	54575	ENSG00000242515,ENST00000344644;;;ENST00000344644
2q37.1	2:233671898-233773300	UGT1A9	UDP-glycosyltransferase 1 family, polypeptide A9	606434	UGT1A9	54600	ENSG00000241119,ENST00000354728;;;ENST00000354728
2q37.1	2:233681901-233773300	UGT1A7	UDP-glycosyltransferase 1 family, polypeptide A7	606432	UGT1A7	54577	ENSG00000244122,ENST00000373426;;;ENST00000373426
2q37.1	2:233691702-233773300	UGT1A6	UDP-glycosyltransferase 1 family, polypeptide A6	606431	UGT1A6	54578	ENSG00000167165,ENST00000305139;;;ENST00000305139
2q37.1	2:233712907-233773300	UGT1A5	UDP-glycosyltransferase 1 family, polypeptide A5	606430	UGT1A5	54579	ENSG00000288705,ENST00000373414;;;ENST00000373414
2q37.1	2:233718736-233773300	UGT1A4, UGT1D	UDP-glycosyltransferase 1 family, polypeptide A4	606429	UGT1A4	54657	ENSG00000244474,ENST00000373409;;;ENST00000373409
2q37.1	2:233729042-233773300	UGT1A3, UGT1C	UDP-glycosyltransferase 1 family, polypeptide A3	606428	UGT1A3	54659	ENSG00000288702,ENST00000482026;;;ENST00000482026
2q37.1	2:233760270-233773300	UGT1A1, UGT1, GNT1, BILIQTL1	UDP glycosyltransferase 1 family, polypeptide A1	191740	UGT1A1	54658	ENSG00000241635,ENST00000305208;;;ENST00000305208		Bilirubin, serum level of, QTL1	601816		Ugt1a1
2q37.1	2:233760270-233773300	UGT1A1, UGT1, GNT1, BILIQTL1	UDP glycosyltransferase 1 family, polypeptide A1	191740	UGT1A1	54658	ENSG00000241635,ENST00000305208;;;ENST00000305208		Gilbert syndrome	143500	AR	Ugt1a1
2q37.1	2:233760270-233773300	UGT1A1, UGT1, GNT1, BILIQTL1	UDP glycosyltransferase 1 family, polypeptide A1	191740	UGT1A1	54658	ENSG00000241635,ENST00000305208;;;ENST00000305208		Crigler-Najjar syndrome, type I	218800	AR	Ugt1a1
2q37.1	2:233760270-233773300	UGT1A1, UGT1, GNT1, BILIQTL1	UDP glycosyltransferase 1 family, polypeptide A1	191740	UGT1A1	54658	ENSG00000241635,ENST00000305208;;;ENST00000305208		Crigler-Najjar syndrome, type II	606785	AR	Ugt1a1
2q37.1	2:233760270-233773300	UGT1A1, UGT1, GNT1, BILIQTL1	UDP glycosyltransferase 1 family, polypeptide A1	191740	UGT1A1	54658	ENSG00000241635,ENST00000305208;;;ENST00000305208		Hyperbilirubinemia, familial transient neonatal	237900	AD, AR	Ugt1a1
2q37.1	2:233836702-233854535	HJURP	Holliday junction recognition protein	612667	HJURP	55355	ENSG00000123485,ENST00000411486;;;ENST00000411486
2q37.1	2:233917373-234019522	TRPM8, TRPP8	Transient receptor potential cation channel, subfamily M, member 8	606678	TRPM8	79054	ENSG00000144481,ENST00000324695;;;ENST00000324695
2q37.1	2:234050702-234077134	SPP2	Secreted phosphoprotein-2, 24kD	602637	SPP2	6694	ENSG00000072080,ENST00000168148;;;ENST00000168148
2q37.2	2:234952017-235055714	SH3BP4, BOG25	SH3 domain-binding protein 4	605611	SH3BP4	23677	ENSG00000130147,ENST00000392011;;;ENST00000392011
2q37.2	2:235494043-236131793	AGAP1, CENTG2, KIAA1099	Arf GTPase-activating protein with GTPase domain, ankyrin repeat, and pleckstrin homology domain 1	608651	AGAP1	116987	ENSG00000157985,ENST00000304032;;;ENST00000304032
2q37.2	2:236161340-236168386	GBX2	Gastrulation brain homeobox 2	601135	GBX2	2637	ENSG00000168505,ENST00000306318;;;ENST00000306318
2q37.3	2:236537122-236582354	ACKR3, CXCR7, CMKOR1, GPR159, RDC1	Atypical chemokine receptor 3	610376	ACKR3	57007	ENSG00000144476,ENST00000272928;;;ENST00000272928	mutation identified in 1 OCABSN family	?Oculomotor-abducens synkinesis	619215	AR	Ackr3
2q37.3	2:237085889-237100474	COPS8, CSN8	COP9 signalosome, subunit 8	616011	COPS8	10920	ENSG00000198612,ENST00000354371;;;ENST00000354371
2q37.3	2:237324018-237414164	COL6A3, DYT27, BTHLM1, UCMD1	Collagen VI, alpha-3 polypeptide	120250	COL6A3	1293	ENSG00000163359,ENST00000295550;;;ENST00000295550	close to CRBP1	Bethlem myopathy 1	158810	AD, AR	Col6a3
2q37.3	2:237324018-237414164	COL6A3, DYT27, BTHLM1, UCMD1	Collagen VI, alpha-3 polypeptide	120250	COL6A3	1293	ENSG00000163359,ENST00000295550;;;ENST00000295550	close to CRBP1	Dystonia 27	616411	AR	Col6a3
2q37.3	2:237324018-237414164	COL6A3, DYT27, BTHLM1, UCMD1	Collagen VI, alpha-3 polypeptide	120250	COL6A3	1293	ENSG00000163359,ENST00000295550;;;ENST00000295550	close to CRBP1	Ullrich congenital muscular dystrophy 1	254090	AD, AR	Col6a3
2q37.3	2:237486410-237555322	MLPH	Melanophilin	606526	MLPH	79083	ENSG00000115648,ENST00000264605;;;ENST00000264605		Griscelli syndrome, type 3	609227	AR	Mlph
2q37.3	2:237574326-237590734	RAB17	Ras-associated protein	602206	RAB17	64284	ENSG00000124839,ENST00000264601;;;ENST00000264601
2q37.3	2:237627587-237781643	LRRFIP1, GCF2, TRIP, FLAP1	Leucine-rich repeat in FLII-interacting protein 1	603256	LRRFIP1	9208	ENSG00000124831,ENST00000308482;;;ENST00000308482
2q37.3	2:237967014-238042782	UBE2F, NCE2	Ubiquitin-conjugating enzyme E2 F (putative)	617700	UBE2F	140739	ENSG00000184182,ENST00000272930;;;ENST00000272930
2q37.3	2:238100340-238133287	ESPNL	Espin-like protein	619974	ESPNL	339768	ENSG00000144488,ENST00000343063;;;ENST00000343063
2q37.3	2:238158970-238168890	ERFE, FAM132B, CTRP15	Erythroferrone	615099	ERFE	151176	ENSG00000178752,ENST00000546354;;;ENST00000546354
2q37.3	2:238170402-238203695	ILKAP, PP2CD	ILK-associated serine/threonine phosphatase	618909	ILKAP	80895	ENSG00000132323,ENST00000254654;;;ENST00000254654
2q37.3	2:238244044-238300065	PER2, FASPS1, KIAA0347	Period circadian regulator 2	603426	PER2	8864	ENSG00000132326,ENST00000254657;;;ENST00000254657	mutation identified in 1 FASPS1 family	?Advanced sleep phase syndrome, familial, 1	604348	AD	Per2
2q37.3	2:238320518-238400900	TRAF3IP1, MIPT3, SLSN9	TNF receptor-associated factor 3-interacting protein 1	607380	TRAF3IP1	26146	ENSG00000204104,ENST00000373327;;;ENST00000373327		Senior-Loken syndrome 9	616629	AR	Traf3ip1
2q37.3	2:238426927-238452250	ASB1	Ankyrin repeat-containing SOCS box protein 1	605758	ASB1	51665	ENSG00000065802,ENST00000264607;;;ENST00000264607
2q37.3	2:238848085-238910534	TWIST2, DERMO1, SETLSS, FFDD3, BBRSAY, AMS	Twist family bHLH transcription factor 2	607556	TWIST2	117581	ENSG00000233608,ENST00000612363;;;ENST00000612363		Ablepharon-macrostomia syndrome	200110	AD	Twist2
2q37.3	2:238848085-238910534	TWIST2, DERMO1, SETLSS, FFDD3, BBRSAY, AMS	Twist family bHLH transcription factor 2	607556	TWIST2	117581	ENSG00000233608,ENST00000612363;;;ENST00000612363		Barber-Say syndrome	209885	AD	Twist2
2q37.3	2:238848085-238910534	TWIST2, DERMO1, SETLSS, FFDD3, BBRSAY, AMS	Twist family bHLH transcription factor 2	607556	TWIST2	117581	ENSG00000233608,ENST00000612363;;;ENST00000612363		Focal facial dermal dysplasia 3, Setleis type	227260	AR	Twist2
2q37.3	2:239048168-239401649	HDAC4, HDACA, NEDCHF	Histone deacetylase 4	605314	HDAC4	9759	ENSG00000068024,ENST00000543185;;;ENST00000543185		Neurodevelopmental disorder with central hypotonia and dysmorphic facies	619797	AD	Hdac4
2q37.3	2:239892442-240025342	NDUFA10, MC1DN22	NADH-ubiquinone oxidoreductase subunit A10	603835	NDUFA10	4705	ENSG00000130414,ENST00000252711;;;ENST00000252711		Mitochondrial complex I deficiency, nuclear type 22	618243	AR	Ndufa10
2q37.3	2:240126548-240136347	COPS9, CSNAP, MYEOV2	COP9 signalosome, subunit 9	619349	COPS9	150678	ENSG00000172428,ENST00000607357;;;ENST00000607357
2q37.3	2:240139026-240140658	OTOSP	Otospiralin	607877	OTOS	150677	ENSG00000178602,ENST00000319460;;;ENST00000319460
2q37.3	2:240456001-240456089	MIR149	Micro RNA 149	615209	MIR149	406941	ENSG00000207611,ENST00000384879
2q37.3	2:240568484-240581372	RNPEPL1	Arginyl aminopeptidase-like 1 (aminopeptidase B-like)	605287	RNPEPL1	57140	ENSG00000142327,ENST00000270357;;;ENST00000270357
2q37.3	2:240586734-240599104	CAPN10, NIDDM1	Calpain-10	605286	CAPN10	11132	ENSG00000142330,ENST00000391984;;;ENST00000391984		Diabetes mellitus, noninsulin-dependent 1	601283		Capn10
2q37.3	2:240605430-240633159	GPR35	G protein-coupled receptor-35	602646	GPR35	2859	ENSG00000178623,ENST00000407714;;;ENST00000407714
2q37.3	2:240713767-240821403	KIF1A, ATSV, UNC104, SPG30, HSN2C, MRD9	Kinesin family member 1A	601255	KIF1A	547	ENSG00000130294,ENST00000498729;;;ENST00000498729	incorrectly assigned to chr.9	NESCAV syndrome	614255	AD	Kif1a
2q37.3	2:240713767-240821403	KIF1A, ATSV, UNC104, SPG30, HSN2C, MRD9	Kinesin family member 1A	601255	KIF1A	547	ENSG00000130294,ENST00000498729;;;ENST00000498729	incorrectly assigned to chr.9	Neuropathy, hereditary sensory, type IIC	614213	AR	Kif1a
2q37.3	2:240713767-240821403	KIF1A, ATSV, UNC104, SPG30, HSN2C, MRD9	Kinesin family member 1A	601255	KIF1A	547	ENSG00000130294,ENST00000498729;;;ENST00000498729	incorrectly assigned to chr.9	Spastic paraplegia 30, autosomal dominant	610357	AD, AR	Kif1a
2q37.3	2:240713767-240821403	KIF1A, ATSV, UNC104, SPG30, HSN2C, MRD9	Kinesin family member 1A	601255	KIF1A	547	ENSG00000130294,ENST00000498729;;;ENST00000498729	incorrectly assigned to chr.9	Spastic paraplegia 30, autosomal recessive	610357	AD, AR	Kif1a
2q37.3	2:240868824-240880500	AGXT, SPAT	Alanine-glyoxylate aminotransferase, liver-specific peroxisomal	604285	AGXT	189	ENSG00000172482,ENST00000307503;;;ENST00000307503		Primary hyperoxaluria type 1	259900	AR	Agxt
2q37.3	2:240997650-241095568	SNED1, SNEP	SUSHI, NIDOGEN, and EGF-like domains protein 1	616634	SNED1	25992	ENSG00000162804,ENST00000310397;;;ENST00000310397
2q37.3	2:241042586-241102287	MTERF4, MTERFD2	Mitochondrial transcription termination factor 4	615393	MTERF4	130916	ENSG00000122085,ENST00000391980;;;ENST00000391980
2q37.3	2:241106099-241150347	PASK, KIAA0135	Pas domain-containing serine-threonine kinase	607505	PASK	23178	ENSG00000115687,ENST00000234040;;;ENST00000234040
2q37.3	2:241149573-241183652	PPP1R7, SDS22	Protein phosphatase 1, regulatory subunit 7	602877	PPP1R7	5510	ENSG00000115685,ENST00000234038;;;ENST00000234038
2q37.3	2:241188677-241240308	TMEM16G, PCANAP5, IPCA5, DTMPP, NGEP	Transmembrane protein 16G	605096	ANO7	50636	ENSG00000146205,ENST00000674324;;;ENST00000674324
2q37.3	2:241227291-241315672	HDLBP, VGL	High-density lipoprotein-binding protein	142695	HDLBP	3069	ENSG00000115677,ENST00000310931;;;ENST00000310931
2q37.3	2:241315355-241354027	SEPT2, NEDD5, DIFF6	Septin 2	601506	SEPTIN2	4735	ENSG00000168385,ENST00000391971;;;ENST00000391971
2q37.3	2:241356285-241494841	FARP2, FRG, FIR	FERM, ARHGEF, and pleckstrin domain-containing protein 2	617586	FARP2	9855	ENSG00000006607,ENST00000264042;;;ENST00000264042
2q37.3	2:241492670-241509572	STK25, SOK1, YSK1	Serine/threonine protein kinase 25	602255	STK25	10494	ENSG00000115694,ENST00000316586;;;ENST00000316586
2q37.3	2:241584405-241637576	THAP4	THAP domain-containing protein 4	612533	THAP4	51078	ENSG00000176946,ENST00000407315;;;ENST00000407315
2q37.3	2:241637693-241673857	ATG4B, APG4B, KIAA0943	Autophagy related 4B cysteine peptidase	611338	ATG4B	23192	ENSG00000168397,ENST00000404914;;;ENST00000404914
2q37.3	2:241675747-241686815	DTYMK, TYMK, CDC8, CONPM	Deoxythymidylate kinase	188345	DTYMK	1841	ENSG00000168393,ENST00000305784;;;ENST00000305784		Neurodegeneration, childhood-onset, with progressive microcephaly	619847	AR	Dtymk
2q37.3	2:241734630-241768811	D2HGDH, D2HGD	D-2-hydroxyglutarate dehydrogenase	609186	D2HGDH	728294	ENSG00000180902,ENST00000321264;;;ENST00000321264		D-2-hydroxyglutaric aciduria	600721	AR	D2hgdh
2q37.3	2:241776822-241804287	GAL3ST2, GP3ST	Galactose-3-O-sulfotransferase 2	608237	GAL3ST2	64090	ENSG00000154252,ENST00000192314;;;ENST00000192314
2q37.3	2:241809193-241817413	NEU4	Neuraminidase 4	608527	NEU4	129807	ENSG00000204099,ENST00000407683;;;ENST00000407683
2q37.3	2:241849884-241858894	PDCD1, SLEB2	Programmed cell death 1	600244	PDCD1	5133	ENSG00000188389,ENST00000334409;;;ENST00000334409		Multiple sclerosis, modifier of disease progression	126200	Mu	Pdcd1
2q37.3	2:241849884-241858894	PDCD1, SLEB2	Programmed cell death 1	600244	PDCD1	5133	ENSG00000188389,ENST00000334409;;;ENST00000334409		Susceptibility to systemic lupus erythematosus 2	605218		Pdcd1
Inheritance Abbreviations
?AD	?Autosomal dominant
?XLR	?X-linked recessive
AD	Autosomal dominant
AR	Autosomal recessive
PD	Pseudoautosomal dominant
PR	Pseudoautosomal recessive
DD	Digenic dominant
DR	Digenic recessive
ICB	Inherited chromosomal imbalance
IC	Isolated cases
Mi	Mitochondrial
Mu	Multifactorial
SMo	Somatic mosaicism
SMu	Somatic mutation
XL	X-linked
XLD	X-linked dominant
XLR	X-linked recessive
YL	Y-linked

## Sheet: Table S5
Table S5. Genes comprised in the deleted region and not reported as being associated with any clinical phenotype (https://omim.org/; downloaded on November 28, 2023).
Cytogenetic location	Genomic coordinates (From NCBI/GRCh38)	Gene/Locus	Gene/Locus name	Gene/Locus MIM number	Approved Symbol	Entrez Gene ID	Ensembl Gene ID	Mouse Gene (from MGI)
2q37.1	2:234493041-234497081	ARL4C, ARL7	ADP ribosylation factor-like GTPase 4C	604787	ARL4C	10123	ENSG00000188042,ENST00000339728;;;ENST00000339728	Arl4c
2q37.3	2:237566574-237567175	PRLH, PRRP	Prolactin-releasing hormone	602663	PRLH	51052	ENSG00000071677,ENST00000165524;;;ENST00000165524	Prlh
2q37.3	2:237858880-237912106	RAMP1	Receptor activity-modifying protein 1	605153	RAMP1	10267	ENSG00000132329,ENST00000254661;;;ENST00000254661	Ramp1
2q37.3	2:238061001-238099413	SCLY, SCL	Selenocysteine lyase	611056	SCLY	51540	ENSG00000132330,ENST00000254663;;;ENST00000254663	Scly
2q37.3	2:238238267-238240038	HES6	Hes family bHLH transcription factor 6	610331	HES6	55502	ENSG00000144485,ENST00000272937;;;ENST00000272937	Hes6
2q37.3	2:240435663-240468076	GPC1	Glypican 1	600395	GPC1	2817	ENSG00000063660,ENST00000264039;;;ENST00000264039	Gpc1
2q37.3	2:240691866-240698483	AQP12A, AQPX2, AQP12	Aquaporin 12A	609789	AQP12A	375318	ENSG00000184945,ENST00000337801;;;ENST00000337801	Aqp12
2q37.3	2:241188677-241240308	TMEM16G, PCANAP5, IPCA5, DTMPP, NGEP	Transmembrane protein 16G	605096	ANO7	50636	ENSG00000146205,ENST00000674324;;;ENST00000674324	Ano7
2q37.3	2:241551393-241574131	BOK, BCL2L9	BCL2-related ovarian killer	605404	BOK	666	ENSG00000176720,ENST00000318407;;;ENST00000318407	Bok
2q37.3	2:241687020-241729478	ING5	Inhibitor of growth-5	608525	ING5	84289	ENSG00000168395,ENST00000313552;;;ENST00000313552	Ing5
